# Supplementary material for: Biodiversity and biocatalyst activity of culturable hydrocarbonoclastic fungi isolated from Marac–Moruga mud volcano in South Trinidad
Source: Sci Rep. 2021 Sep 30;11:19466. doi: 10.1038/s41598-021-98979-6 (PMC8484666; doi:10.1038/s41598-021-98979-6)
Supplement: Supplementary file 1 — Supplementary Information 1. [file 41598_2021_98979_MOESM1_ESM.zip]

Archive with 10 entries (9 files):
- BS Videos/
- __MACOSX/._BS Videos
- BS Videos/Negative control 2.mp4
- __MACOSX/BS Videos/._Negative control 2.mp4
- BS Videos/Negative control 1.mp4
- __MACOSX/BS Videos/._Negative control 1.mp4
- BS Videos/BS activity 1.mp4
- __MACOSX/BS Videos/._BS activity 1.mp4
- BS Videos/BS activity 2.mp4
- __MACOSX/BS Videos/._BS activity 2.mp4
